# Supplementary material for: Selection of Reference Genes for Gene Expression Studies in Siberian Apricot (Prunus sibirica L.) Germplasm Using Quantitative Real-Time PCR
Source: PLoS One. 2014 Aug 8;9(8):e103900. doi: 10.1371/journal.pone.0103900 (PMC4126684; doi:10.1371/journal.pone.0103900)
Supplement: Table S1 — The information of MIQE. (XLS) [file pone.0103900.s003.xls]

## Sheet: MIQE précis checklist
Sample/Template	details	Checklist
Source	If cancer, was biopsy screened for adjacent normal tissue?	Not appliable (NA)
Method of preservation	Liquid N2/RNAlater/formalin	Liquid N2
Storage time (if appropriate)	If using samples >6 months old	Yes
Handling	fresh/frozen/formalin	frozen
Extraction method	TriZol/columns	columns (Qiagen RNeasy Fibrous Tissue Mini Kit ) with extra DNase treatment ( Promega RNase-free DNase kit)
RNA: DNA-free	Intron-spanning primers/no RT control	Intron-spanning primers
Concentration	Nanodrop/ribogreen/microfluidics	Nanodrop
RNA: integrity	Microfluidics/3':5' assay	A260/A280 ratio 1.8-2.1
Inhibition-free	Method of testing	A260/A280 ratio 1.8-2.1
Assay optimisation/validation
Accession number	RefSeq XX_1234567	see Table 1
Amplicon details	exon location, amplicon size	see Table 1
Primer sequence	even if previously published	see Table 1
Probe sequence*	identify LNA or other substitutions	NA
In silico	BLAST/Primer-BLAST/m-fold	Primer5, BLAST, and UNAfold
empirical	primer concentration/annealing temperature	Primer concentration optimized by primer concentration matrix assays. Annealing temperature determined in silico
Priming conditions	oligo-dT/random/combination/target-specific	oligo-dT
PCR efficiency	dilution curve	See Table 1
Linear dynamic range	spanning unknown targets	Four orders of magnitude
Limits of detection	LOD detection/accurte quantification	Not determined
Intra-assay variation	copy numbers not Ct	Not determined
RT/PCR
Protocols	detailed description, concentrations, volumes	See Materials and Methods
Reagents	supplier, Lot number	See Materials and Methods; Lot numbers not listed
Duplicate RT	DCt	ΔCt>>5, Cq of RTC and NTC >35
NTC	Ct & melt curves	Ct>35, meltcurves shown in Suppl. Fig. 2 (flat/atypical curves)
NAC	DCt beginning:end of qPCR	NA
Positive control	inter-run calibrators	NA
Data analysis
Specialist software	e.g., QBAsePlus	geNorm and NorFinder
Statistical justification	e.g., biological replicates	3 technical replicates were applied in this study using mixed samples form 5 biological samples. Technical replicate variability; < 0.5 Ct values for all samples.
		Replicate variability of biological replicates; mean relative standard error 5.5% (range 0.7-17.4%) based on relative quantification values
Transparent, validated normalisation	e.g., GeNorm summary	geNorm summary: Satisfactory, and excellent design
